# Supplementary material for: The Flexible, Extended Coil of the PDZ-Binding Motif of the Three Deadly Human Coronavirus E Proteins Plays a Role in Pathogenicity
Source: Viruses. 2022 Aug 2;14(8):1707. doi: 10.3390/v14081707 (PMC9416557; doi:10.3390/v14081707)
Supplement: Supplementary file 1 [file viruses-14-01707-s001.zip]

Archive with 1 entries (1 files):
- viruses-1792893-supplementary.pdf
